# Supplementary material for: Deriving High-Energy-Density Polymeric Nitrogen N10 from the Host–Guest ArN10 Compound
Source: Nanomaterials (Basel). 2025 Feb 6;15(3):249. doi: 10.3390/nano15030249 (PMC11820297; doi:10.3390/nano15030249)
Supplement: Supplementary file 1 [file nanomaterials-15-00249-s001.zip]

Archive with 1 entries (1 files):
- nanomaterials-3437530-supplementary.pdf
